# Supplementary material for: Activity of the mammalian DNA transposon piggyBat from Myotis lucifugus is restricted by its own transposon ends
Source: Nat Commun. 2025 Jan 7;16:458. doi: 10.1038/s41467-024-55784-9 (PMC11707139; doi:10.1038/s41467-024-55784-9)
Supplement: Supplementary file 3 — Supplementary Data [file 41467_2024_55784_MOESM3_ESM.xlsx]

## Sheet: Sheet1
Supplementary Data: Sequences of oligonucleotides used
For footprinting PCR
LE-F	5' (6-FAM)-CTGTTCGTTGCAACAAATTGATGAGC-3'
LE-R	5'-CAAGCTTATCGCTAGAGGATCTAAC-3'
RE-F	5'-GGGAGCTGGAGGAATTATTTATG-3'
RE-R	5'-(6-FAM)-GTTGCAACAAATTGATAAGCAATGC-3'
For EMSA
LE44F	5’-CACTTGGATTGCGGGAAACGAGTTAAGTCGGCTCGCGTGAATTG-3’
LE44R	5’-Cy3/CAATTCACGCGAGCCGACTTAACTCGTTTCCCGCAATCCAAGTG-3’
random 44F	5’-TGGGATATATCAACGGTGGTATATCCAGTGATTTTTTTCTCCAT-3’
random 44R	5’-Cy3/ATGGAGAAAAAAATCACTGGATATACCACCGTTGATATATCCCA-3’
LE88F	5’-CACTTGGATTGCGGGAAACGAGTTAAGTCGGCTCGCGTGAATTGCGCGTACTCCGCGGGAGCCGTCTTAACTCGGTTCATATAGATTT
LE88R	5’-Cy5/AAATCTATATGAACCGAGTTAAGACGGCTCCCGCGGAGTACGCGCAATTCACGCGAGCCGACTTAACTCGTTTCCCGCAATCCAAGTG-3’
random 88F	5’-GAGCAACTGACTGAAATGCCTCAAAATGTTCTTTACGATGCCATTGGGATATATCAACGGTGGTATATCCAGTGATTTTTTTCTCCAT-3’
random 88R	5’-Cy3/ATGGAGAAAAAAATCACTGGATATACCACCGTTGATATATCCCAATGGCATCGTAAAGAACATTTTGAGGCATTTCAGTCAGTTGCTC-3’
scr44LE45-88F	5’- ACCAGATGCGCGAAGTGGAAGTTGGCTCTATTGGCGTCTGTAGAcgcgtactccgcgggagccgtcttaactcggttcatatagattt-3’
scr44LE45-88R	5’-Cy5/ aaatctatatgaaccgagttaagacggctcccgcggagtacgcgTCTACAGACGCCAATAGAGCCAACTTCCACTTCGCGCATCTGGT-3’
LE44scr45-88F	5’- cacttggattgcgggaaacgagttaagtcggctcgcgtgaattgGGCTATACGTAACCACTTGTCTCCGTTGTCAGAGTCCAGTCGTG-3’
LE44scr45-88R	5’-Cy5/ CACGACTGGACTCTGACAACGGAGACAAGTGGTTACGTATAGCCcaattcacgcgagccgacttaactcgtttcccgcaatccaagtg-3’
RE100F	5’-CACTACGGTGTCGGGTGAATTTCCCGCCAAAATATAAGATGGCGCGGGCAATTATTTAGGTTTCCCGCGCAAAATCAGAGTTAGTTTAAAATGCCTATAT-3’
RE100R	5’-Cy3/ ATATAGGCATTTTAAACTAACTCTGATTTTGCGCGGGAAACCTAAATAATTGCCCGCGCCATCTTATATTTTGGCGGGAAATTCACCCGACACCGTAGTG-3’
LE45-88F	5'-CGCGTACTCCGCGGGAGCCGTCTTAACTCGGTTCATATAGATTT
LE45-88R	5’-Cy5/ AAATCTATATGAACCGAGTTAAGACGGCTCCCGCGGAGTACGCG
LE89-132F	5'-GCGGTGGAGTGCGGGAAACGTGTAAACTCGGGCCGATTGTAACT
LE89-132R	5’-Cy5/ AGTTACAATCGGCCCGAGTTTACACGTTTCCCGCACTCCACCGC
For structure determination
LE44F	5'-ttaaCACTTGGATTGCGGGAAACGAGTTAAGTCGGCTCGCGTGAATTG-3’
LE44R	5’-CAATTCACGCGAGCCGACTTAACTCGTTTCCCGCAATCCAAGTG-3’
For library preparation for NGS
SMART-dT18VN	5’-AAGCAGTGGTATCAACGCAGAGTACGTTTTTTTTTTTTTTTTTTTTTTTTTTTTTTTVN-3’
SRT-PAC-F1	5’-CAACCTCCCCTTCTACGAGC-3
SRT-Seq P1	5’-CGGTGCCTGATAACAACTCG-3’
SRT-Seq P2	5’-GGTTCAGCAGGAATGCCGAG-3’
SRT-Seq P3	5’-CTCAGTGTCCATAGCGACGC-3’
Smart	5’-AAGCAGTGGTATCAACGCAGAGT-3’
Read1-TnME (also called primer_B)	5’-ACACTCTTTCCCTACACGACGCTCTTCCGATCTAGATGTGTATAAGAGACA*G-3
Read2-Pbat	5’-GACTGGAGTTCAGACGTGTGCTCTTCCGATCTCTCGTTTCCCGCAATCCAAGTG -3’
