# Supplementary material for: Activity of the mammalian DNA transposon piggyBat from Myotis lucifugus is restricted by its own transposon ends
Source: Nat Commun. 2025 Jan 7;16:458. doi: 10.1038/s41467-024-55784-9 (PMC11707139; doi:10.1038/s41467-024-55784-9)
Supplement: Supplementary file 6 — Source Data [file 41467_2024_55784_MOESM6_ESM.xlsx]

## Sheet: Fig. 1d-g
	For Fig. 1d							For Fig. 1e							For Fig. 1f
	LE - DNA only							RE - DNA only							LE - DNA only + RE
	LE- 340 nM pBat
								RE - 340 nM pBat
															LE - 340 nM pBat + RE
								RE - 700 nM pBat
	LE- 700 nM pBat
															For Fig. 1g
															RE - DNA only + LE
								RE - 900 nM pBat
															RE - 340 nM pBat + LE

## Sheet: Fig. 3a-f
	Original scans for Fig. 3a, b
	LE44 Cy3 random44 Cy3	LE88 Cy3 random88 Cy3	LE44 Cy5 random44 Cy5 LE88 Cy5 random88 Cy5	Overlaid in Image Quant 5.1:
	Original scans for Fig. 3c, d
	Fig. 3c		Fig. 3d
	LE88 scr1-44LE45-88	From Image Quant 5.1:	replicate not shown (LE88) LE44scr45-88 From Image Quant 5.1:
	Original scan for Fig. 3e
	RE100, 50 nM RE100, 100 nM
	Original scan for Fig. 3f
	Shown in Fig. 3f	Replicate not shown	From Image Quant 5.1:
			Shown in Fig. 3D Replicate not shown

## Sheet: Fig. 6b-d
		Fig. 6b						Fig.	6c						Fig.	6d
		no pBat	WT pBat			LE/RE	LE132/RE	LE88/RE	LE44/RE	LE/RE160	LE/RE100	LE/RE37			LE/RE	LE88/RE	LE88/RE100
	LE/RE	65	446		WT pBat	628	453	3233	174	619	1298	114		WT pBat	163	1389	1392
		87	355			578	431	3002	126	569	1019	143			146	1210	1298
		55	393			772	288	3180	128	726	1134	69			159	1181	1586
		139	258			612	532	2982	239	578	789	82		mean	156	1260	1425
		68	384			489	404	3184	243	347	903	112		SD	9	113	147
		73	404			356	578	3464	168	398	890	80
		125	296			435	459	2554	198	461	938	76		no pBat	10
		115	258			522	501	2752	256	417	854	108			9
			435			344	402	2872	184	378	996	81			16
			522		mean	526	450	3025	191	499	980	96		mean	12
			409		SD	138	84	276	48	129	156	24		SD	4
			454
	mean	91	384		no pBat	125
	SD	31	81			115
						126
	LE/LE	67	83			122
		59	69			107
		99	122			84
		89	27			94
			41			88
			57			94
			62		mean	106
			38		SD	17
	mean	78	62
	SD	19	30
	RE/RE	38	49
		45	45
		31	46
		25	66
			42
			89
			24
			18
	mean	35	47
	SD	9	22

## Sheet: Fig. 7b-h
						Fig.	7b								Fig.	7c
		WT pBat	S8A	S8K	S24A	S24K	S32A	S32K	S37A	S37K	AllStoA	AllStoK			LE/RE	LE88/RE	LE88/LE88
	LE/RE	422	1018	789	351	474	530	293	532	351	2272	2032		WT pBat	13	138	0
		306	1314	715	382	513	517	331	663	372	2198	2263			6	234	1
		377	1263	842	323	528	559	278	704	369	1896	2576			3	185	1
		266	1386	898	302	417	606	249	692	328	2004	2413			3	142	1
		378												mean	6	175	0.75
		415												SD	5	45	0.5
		398
		217												4StoA	65	246	2
	mean	347	1245	811	340	483	553	288	648	355	2093	2321			42	349	0
	SD	75	160	78	35	50	39	34	76	20	173	231			42	160	1
															30	326	3
														mean	45	270	1.5
														SD	15	86	1.3
			Fig. 7d						Fig.	7f
		LE88/RE	LE88/RE100	LE88/RE37	pB LE35/LE35				LE/RE	LE88/RE100	LE88/LE88
	WT pBat	168	777	0				WT pBat	2	137	0
		228	767	1					2	200	1
		190	882	0					1	103	1
		176	708	1					1	174	1
	mean	190	784	0.5				mean	1.5	154	0.75
	SD	27	72	0.6				SD	0.6	42	0.5
															Fig.	7h
	4StoA	470	1023	9				4StoA		506	2				LE88/RE100	LE88/LE88	LE44/LE44
		450	1019	6						462	1			4StoA-2x	649	249	22
		480	1031	8						575	0			CRDV2	666	271	15
		458	1131	12						374	3			mean	658	260	18
	mean	464	1051	9				mean		479	1.5			SD	12	16	5
	SD	13	54	2				SD		84	1.3
	piggyBac				1419			4StoA-2xCRDV1		425	44
					1463					289	53
	mean				1441					386	59
	SD				31					385	44
								mean		371	50
								SD		58	7
								4StoA-2xCRDV2		719
										767
										704
										812
								mean		750
								SD		49
